# Supplementary material for: Bioresorbable flow-diverters for cerebral aneurysms: a systematic review
Source: Neuroradiology. 2026 Feb 3;68(2):397–412. doi: 10.1007/s00234-026-03908-x (PMC13021723; doi:10.1007/s00234-026-03908-x)
Supplement: Supplementary file 1 — Supplementary Material 1 (XLSX 9.23 KB) [file 234_2026_3908_MOESM1_ESM.xlsx]

## Sheet: SYRCLE_RoB
Study ID	1. Sequence generation	2. Baseline characteristics	3. Allocation concealment	4. Random housing	5. Blinding (caregivers/investigators)	6. Random outcome assessment	7. Blinding of outcome assessor	8. Incomplete outcome data	9. Selective outcome reporting	10. Other sources of bias
Belanger	High	Low	Unclear	High	Unclear	Unclear	High	Low	High	High
Dholakia	High	High	Low	High	High	Low	High	High	High	High
Hufnagl	High	High	Low	High	High	Low	High	Unclear	Low	Unclear
Nelson	High	Low	High	Low	Unclear	Low	High	Unclear	Low	Unclear
Sadasivan	Low	High	High	Low	Low	Unclear	Unclear	Low	High	High
Wang	Low	Unclear	Low	High	Low	High	High	Low	High	High
Nishi	High	High	Low	High	High	High	Unclear	Unclear	Low	Low
Jamshidi	High	High	High	Unclear	Unclear	Low	Unclear	Low	Low	Low
Tidwell	Low	Unclear	Unclear	High	High	Low	High	Low	High	Low
Gruter	Low	Low	High	High	High	Low	Unclear	High	Low	Low
Catalan	High	Low	Low	Unclear	Unclear	Low	Low	High	Low	Low
Rezabeigi	Unclear	Low	Low	High	High	Low	High	Low	Low	Unclear
Muram	High	Low	Low	Low	Low	Low	High	Low	Low	Low
Belanger (2)	High	Low	Low	Low	Low	Unclear	Unclear	Low	Low	Low
Sasaki	High	Low	High	High	Low	High	High	Low	Low	Low
Hossan	Low	Unclear	High	Low	Low	Low	Low	High	High	Low
Oliver	Low	Low	High	Low	High	Low	Low	Low	Unclear	Unclear
Oliver (2)	High	High	Low	Unclear	Low	High	Low	High	High	Low
Akiyama	Low	High	Low	High	Low	High	Low	High	High	Low
Morrish	Low	High	Unclear	Unclear	Low	High	Low	High	High	Low
Oliver (3)	High	High	Low	High	Low	High	Low	High	High	Low
